# Supplementary material for: Study of Natural Dyes’ Liposomal Encapsulation in Food Dispersion Model Systems via High-Pressure Homogenization
Source: Molecules. 2025 Apr 20;30(8):1845. doi: 10.3390/molecules30081845 (PMC12029904; doi:10.3390/molecules30081845)
Supplement: Supplementary file 1 [file molecules-30-01845-s001.zip]

Archive with 1 entries (1 files):
- Tables S1-S3. Rheological data (Supplementary material) (23.3.2025).pdf
